# Supplementary material for: Increasing the Sensitivity of Aspergillus Galactomannan ELISA Using Silver Nanoparticle-Based Surface-Enhanced Raman Spectroscopy
Source: Sensors (Basel). 2025 Jul 13;25(14):4376. doi: 10.3390/s25144376 (PMC12299639; doi:10.3390/s25144376)
Supplement: Supplementary file 1 [file sensors-25-04376-s001.zip]

Archive with 1 entries (1 files):
- sensors-3731550-supplementary.pdf
